# Supplementary material for: Genetically Defined Subtypes of Somatostatin-Containing Cortical Interneurons
Source: eNeuro. 2023 Aug 8;10(8):ENEURO.0204-23.2023. doi: 10.1523/ENEURO.0204-23.2023 (PMC10414551; doi:10.1523/ENEURO.0204-23.2023)
Supplement: Figure 9-1 — Summary of electrophysiological parameters measured in 91 neurons from four genetic subsets. See Materials and Methods for parameter definitions. In addition to the 10 parameters used in the multivariate analysis, the table also lists the number of rebound spikes fired upon recovery from a hyperpolarizing current step; the results of applying the Decision Tree classifier in Figure 9, with wrong predictions highlighted in red; and the values of the largest two principal components and the largest two discriminant functions for each cell. At the top of the table are the p-values calculated for each parameter in a 3-way comparison of the three subtypes and in three separate 2-way comparisons. For 10 Pdyn cells, Rin could not be calculated due to technical issues with the current monitor during the experiment, and these cells are therefore not included in the multivariate analysis. Download Figure 9-1, XLS file. [file enu-eN-NWR-0204-23-s03.xls]

## Sheet: 10 parameters, 3 groups
Genotype	Cell ID	Genotype	Age	Sex	Vrest	Rin	Sag	Spike height	Threshold	SWHH	AHP	Finit	Fss	A.R.	Imax	Rebound spikes		Decision Tree prediction			PC0	PC1	CDF0	CDF1
Units			Days		mV	MW	------	mV	mV	ms	mV	Hz	Hz	-------	pA	spikes		Logical	Logical
P-value					0.0013	0	0.25	0.32	0.06	0	0.01	0	0	0.0005				Accuracy	0.926471	0.861111
15
Calb2	021021_RAM_P48_P#1_ME1	Calb2-Cre;Sst-Flp;RC::FLTG	48	M	-64.671	212	-0.1402	90.422	-39.828	0.84	11.16	65.2884	26.6419	0.408066	280	0		FALSE	FALSE	Calb2	-9.036	65.844	-0.3	0.231
Calb2	021021_RAM_P48_P#2_ME1	Calb2-Cre;Sst-Flp;RC::FLTG	48	M	-65.95	409	-0.2037	84.181	-47.469	0.53	16.417	75.8112	57.2122	0.754667	90	0		FALSE	FALSE	Calb2	42.024	30.464	-0.18	0.204
Calb2	021021_RAM_P48_P#3_ME1	Calb2-Cre;Sst-Flp;RC::FLTG	48	M	-60.155	232	-0.2118	76.973	-47.268	0.63	6.009	144.914	75.5241	0.521167	280	1		FALSE	FALSE	Calb2	-47.339	19.395	-0.107	-0.026
Calb2	021521_RAM_P53_P#2_ME2	Calb2-Cre;Sst-Flp;RC::FLTG	53	F	-66.434	222	-0.204	85.272	-41.259	0.64	14.021	128.161	57.2895	0.447011	280	0		FALSE	FALSE	Calb2	-41.172	34.664	-0.172	0.085
Calb2	021521_RAM_P53_P#3_ME1	Calb2-Cre;Sst-Flp;RC::FLTG	53	F	-67.771	439	-0.0251	86.053	-43.547	0.77	10.073	53.1802	25.1149	0.472261	120	0		FALSE	FALSE	Calb2	77.84	36.697	-0.241	0.28
Calb2	021621_RAM_P31_P#1_ME1	Calb2-Cre;Sst-Flp;RC::FLTG	31	M	-68.76	229	-0.2241	82.312	-47.289	0.55	9.21	85.4238	41.0182	0.480173	160	0		FALSE	FALSE	Calb2	-16.87	49.174	-0.196	0.177
Calb2	021621_RAM_P31_P#2_ME1	Calb2-Cre;Sst-Flp;RC::FLTG	31	M	-69.884	293	-0.1918	86.629	-43.26	0.66	12.951	88.0101	46.4076	0.527298	240	0		FALSE	FALSE	Calb2	1.543	41.798	-0.274	0.243
Calb2	021621_RAM_P31_P#3_ME1	Calb2-Cre;Sst-Flp;RC::FLTG	31	M	-67.771	257	-0.0555	86.341	-43.835	0.78	10.073	92.1971	45.4579	0.493051	320	0		FALSE	FALSE	Calb2	-10.683	43.823	-0.343	0.191
Calb2	021721_RAM_P32_P#1_ME1	Calb2-Cre;Sst-Flp;RC::FLTG	32	M	-65.32	369	-0.2451	80.009	-47.001	0.55	12.088	107.828	43.2541	0.401138	120	3		FALSE	FALSE	Calb2	26.357	20.065	0.025	0.069
Calb2	021721_RAM_P32_P#2_ME1	Calb2-Cre;Sst-Flp;RC::FLTG	32	M	-68.314	176	-0.1731	76.267	-40.669	0.46	14.678	92.4243	56.2639	0.608756	240	0		FALSE	FALSE	Calb2	-45.784	59.01	-0.216	0.134
Calb2	021721_RAM_P32_P#3_ME1	Calb2-Cre;Sst-Flp;RC::FLTG	32	M	-65.32	313	-0.0617	81.161	-37.216	0.86	12.663	69.9545	41.8799	0.598673	240	0		FALSE	FALSE	Calb2	19.666	51.027	-0.378	0.308
Calb2	022321_RAM_P61_P#1_ME1	Calb2-Cre;Sst-Flp;RC::FLTG	61	M	-66.705	291	-0.0863	65.794	-36.533	0.508	9.747	71.1575	44.7307	0.628616	120	0		FALSE	FALSE	Calb2	12.211	53.22	-0.209	0.256
Calb2	022321_RAM_P61_P#3_ME1	Calb2-Cre;Sst-Flp;RC::FLTG	61	M	-65.31	131	-0.0903	76.114	-40.399	0.451	13.603	95.4229	65.5083	0.686505	320	0		FALSE	FALSE	Calb2	-66.603	63.766	-0.257	0.071
Calb2	042921_RAM_P40_P#2_ME1	Calb2-Cre;Sst-Flp;RC::FLTG	40	M	-67.965	195	-0.1487	79.57	-47.64	0.627	9.97	165	78	0.472727	310	0		FALSE	FALSE	Calb2	-72.343	16.016	-0.216	-0.018
Calb2	050521_RAM_P45_P#1_ME1	Calb2-Cre;Sst-Flp;RC::FLTG	45	F	-60.097	260	-0.2107	73.95	-33.6	0.963	11.48	63.7349	26.8281	0.420932	260	0		FALSE	FALSE	Calb2	13.038	63.768	-0.225	0.274
0.5			45		-66.434	257	-0.1731	81.161	-43.26	0.63	11.48	88.0101	45.4579	0.493051	240	0
0.25			32		-67.868	217	-0.20735	76.62	-47.1345	0.54	10.0215	70.556	41.4491	0.459636	140	0
0.75			50.5		-65.315	303	-0.0883	85.6625	-40.1135	0.775	13.277	101.626	57.2508	0.603715	280	0
36																0.722222	0.0666667
Chrna2	010621_&FH_P105_P#1_ME1	Chrna2-Cre;Ai9;X94	105	F	-61.318	831	-0.2256	79.373	-44.985	0.62	12.988	106	50	0.471698	60	3		FALSE	TRUE	Chrna2	193.371	-43.532	0.267	0.13
Chrna2	020121_&H_P33_P#1_ME1	Chrna2-Cre;Ai9	33	M	-65.543	831	-0.0011	72.294	-48.563	0.92	2.844	117.192	26.6296	0.22723	60	7		FALSE	TRUE	Chrna2	203.626	-54.277	0.086	0.212
Chrna2	020121_&H_P33_P#2_ME1	Chrna2-Cre;Ai9	33	M	-64.099	624	-0.0953	85.33	-51.407	0.55	10.903	79.6538	35.902	0.450726	60	3		FALSE	TRUE	Chrna2	131.162	-5.91	0.107	0.079
Chrna2	020221_&H_P34_P#1_ME1	Chrna2-Cre;Ai9	34	M	-67.422	474	-0.0867	67.553	-42.637	0.42	11.377	144	65	0.451389	115	2		FALSE	TRUE	Chrna2	44.125	-10.17	0.093	-0.004
Chrna2	020321_&H_P35_P#1_ME1	Chrna2-Cre;Ai9	35	M	-63.159	455	-0.1884	63.998	-38.608	0.58	16.355	149	107	0.718121	200	1		TRUE	TRUE	X94	15.934	-6.123	-0.028	-0.03
Chrna2	020321_&H_P35_P#2_ME1	Chrna2-Cre;Ai9	35	M	-58.837	605	-0.0921	90.97	-42.513	0.65	12.219	79.3357	35.0415	0.441686		0		FALSE	TRUE	Chrna2	126.917	2.4	0.11	0.096
Chrna2	020421_&H_P36_P#1_ME2	Chrna2-Cre;Ai9	36	F	-65.397	652	-0.1433	84.181	-51.202	0.52	8.418	196	58	0.295918	115	4		FALSE	TRUE	Chrna2	94.357	-65.907	0.212	-0.007
Chrna2	020421_&H_P36_P#2_ME1	Chrna2-Cre;Ai9	36	F	-67.054	603	-0.1911	67.888	-45.228	0.51	8.418	227	88	0.387665	135	5		FALSE	TRUE	Chrna2	54.312	-70.634	0.169	-0.02
Chrna2	020821_&H_P46_P#1_ME2	Chrna2-Cre;Ai9	46	F	-56.318	688	-0.3009	76.849	-37.896	0.56	8.961	158	67	0.424051	110	4		FALSE	TRUE	Chrna2	120.675	-45.589	0.329	0.048
Chrna2	020821_&H_P46_P#2_ME2	Chrna2-Cre;Ai9	46	F	-68.721	237	-0.1877	88.797	-47.672	0.37	12.22	156.879	85.8826	0.547444	190	0		TRUE	FALSE	X94	-60.574	13.932	-0.103	-0.064
Chrna2	020921_&H_P47_P#1_ME1	Chrna2-Cre;Ai9	47	F	-65.349	298	-0.2264	79.91	-39.73	0.414	20.11	130.959	91.5734	0.699255	200	1		FALSE	FALSE	Calb2	-32.346	25.26	-0.063	-0.035
Chrna2	041321_&AM_P64_P#1_ME1	Chrna2-Cre;Sst-Flp;RC::FLTG	64	M	-65.93	658	-0.4894	77.864	-50.069	0.46	6.321	169.138	56.8401	0.336058	155	1		FALSE	TRUE	Chrna2	107.008	-54.204	0.288	0.15
Chrna2	051021_&FH_P40_P#1_ME1	Chrna2-Cre;Ai9;X94	40	M	-56.531	534	-0.0142	87.03	-42.94	0.658	4.01	143.926	35.6985	0.248033	85	5		FALSE	TRUE	Chrna2	83.806	-21.293	0.165	-0.002
Chrna2	051121_&FH_P41_P#1_ME2	Chrna2-Cre;Ai9;X94	41	M	-59.874	610	-0.2811	91.32	-41.63	0.531	7.88	145.957	45.5622	0.312162	66	5		FALSE	TRUE	Chrna2	103.203	-31.56	0.257	0.091
Chrna2	051721_&FH_P46_P#1_ME2	Chrna2-Cre;Ai9;X94	46	M	-59.457	592	-0.0321	88.09	-45	0.609	7.44	149.94	47.2567	0.315171	115	4		FALSE	TRUE	Chrna2	95.145	-32.549	0.164	-0.011
Chrna2	051721_&FH_P46_P#2_ME1	Chrna2-Cre;Ai9;X94	46	M	-60.814	649	-0.1709	70.93	-46.52	0.67	4.62	99.9933	46.1672	0.461703	80	3		FALSE	TRUE	Chrna2	134.683	-18.441	0.108	0.159
Chrna2	052521_&FH_P29_P#1_ME1	Chrna2-Cre;Ai9;X94	29	M	-61.802	349	-0.0406	90.77	-46.25	0.411	4.89	190.937	37.7547	0.197734	175	5		FALSE	TRUE	Chrna2	-2.612	-18.841	0.143	-0.063
Chrna2	071320_&FH_P34_P#1_ME2	Chrna2-Cre;Ai9;X94	34	F	-66.337	1125	-0.141	82.411	-50.209	0.43	10.73	191.339	44.3235	0.231649	45	9		FALSE	TRUE	Chrna2	274.427	-129.482	0.564	0.069
Chrna2	071320_&FH_P34_P#2_ME1	Chrna2-Cre;Ai9;X94	34	F	-60.882	594	-0.331	64.053	-45.57	0.63	6.978	120.574	29.0657	0.241061	70	6		FALSE	TRUE	Chrna2	116.299	-18.304	0.296	0.11
Chrna2	071420_&FH_P35_P#1_ME1	Chrna2-Cre;Ai9;X94	35	M	-67.878	191	-0.2061	74.464	-44.571	0.41	12.849	211.61	73.0834	0.345368	240	3		FALSE	TRUE	Chrna2	-86.306	-2.488	0.009	-0.097
Chrna2	071420_&FH_P35_P#1_ME2	Chrna2-Cre;Ai9;X94	35	M	-62.791	173	-0.2368	92.861	-43.111	0.46	13.433	139.353	62.9263	0.451559	270	0		FALSE	FALSE	Calb2	-65.33	35.166	-0.047	-0.045
Chrna2	071620_&EH_P38_P#2_ME2	Chrna2-Cre;Ai9;X98	38	F	-70.349	324	-0.6423	67.837	-46.02	0.41	7.474	202.552	76.9716	0.380009	150	4		FALSE	TRUE	Chrna2	-35.339	-20.239	0.099	0.154
Chrna2	072020_&EH_P41_P#1_ME1	Chrna2-Cre;Ai9;X98	41	M	-65.543	263	-0.0854	73.299	-44.295	0.55	5.749	181.763	38.8727	0.213865		0		FALSE	TRUE	Chrna2	-30.603	-0.516	0.008	0.014
Chrna2	072020_&EH_P41_P#2_ME2	Chrna2-Cre;Ai9;X98	41	M	-63.605	347	-0.1511	83.072	-45.158	0.43	10.635	125.823	44.0029	0.34972		0		FALSE	TRUE	Chrna2	13.019	14.953	0.102	-0.026
Chrna2	072120_&EH_P43_P#1_ME1	Chrna2-Cre;Ai9;X98	43	F	-59.477	592	-0.216	68.987	-42.858	0.52	9.486	143	51	0.356643	70	4		FALSE	TRUE	Chrna2	97.25	-26.582	0.289	0.006
Chrna2	090320_&FH_P31_P#1_ME1	Chrna2-Cre;Ai9;X94	31	F	-58.488	949	-0.162	83.073	-45.733	0.62	13.222	109	54	0.495413	70	4		FALSE	TRUE	Chrna2	233.784	-62.099	0.342	0.087
Chrna2	090320_&FH_P31_P#2_ME1	Chrna2-Cre;Ai9;X94	31	F	-64.099	600	-0.144	75.023	-44.87	0.69	18.684	82.9187	55.3624	0.667671	100	1		FALSE	TRUE	Chrna2	111.793	2.722	-0.053	0.174
Chrna2	090820_&FH_P36_P#2_ME2	Chrna2-Cre;Ai9;X94	36	M	-64.913	338	-0.2972	78.473	-44.583	0.46	12.36	191.522	68.6813	0.358608	120	5		FALSE	TRUE	Chrna2	-23.783	-14.14	0.112	-0.043
Chrna2	090920_&FH_P37_P#1_ME1	Chrna2-Cre;Ai9;X94	37	F	-60.32	595	-0.3703	81.393	-42.964	0.54	15.875	160	81	0.50625	130	4		FALSE	TRUE	Chrna2	74.462	-33.636	0.231	-0.011
Chrna2	090920_&FH_P37_P#2_ME1	Chrna2-Cre;Ai9;X94	37	F	-63.285	341	-0.396	75.043	-42.964	0.53	12.7	170.639	62.6606	0.367212	130	5		FALSE	TRUE	Chrna2	-12.02	-3.356	0.119	0.023
Chrna2	090920_&FH_P37_P#2_ME2	Chrna2-Cre;Ai9;X94	37	F	-63.76	565	-0.115	96.691	-54.798	0.49	4.618	188.667	58.6586	0.31091	130	6		FALSE	TRUE	Chrna2	64.159	-54.011	0.148	-0.047
Chrna2	100920_&FH_P69_P#1_ME1	Chrna2-Cre;Ai9;X94	69	F	-59.893	323	-0.22	58.303	-42.387	0.56	7.793	161.152	62.1072	0.385396	130	4		FALSE	TRUE	Chrna2	-10.068	3.204	0.113	-0.039
Chrna2	102220_&EH_P32_P#1_ME1	Chrna2-Cre;Ai9;X94	32	M	-59.234	389	-0.1476	58.881	-42.676	0.69	2.309	185.816	25.3191	0.136259	80	6		FALSE	TRUE	Chrna2	26.01	-19.525	0.157	0.073
Chrna2	102220_&FH_P32_P#2_ME1	Chrna2-Cre;Ai9;X94	32	M	-63.488	594	-0.094	78.795	-45.273	0.73	8.082	145.328	33.9066	0.233311	85	6		FALSE	TRUE	Chrna2	103.381	-29.941	0.123	0.084
Chrna2	102220_&FH_P32_P#2_ME2	Chrna2-Cre;Ai9;X94	32	M	-65.097	596	-0.108	80.816	-44.696	0.62	9.525	132	37.8716	0.286906	80	4		FALSE	TRUE	Chrna2	105.114	-23.581	0.131	0.087
Chrna2	102220_&FH_P32_P#3_ME2	Chrna2-Cre;Ai9;X94	32	M	-64.884	205	-0.3203	90.341	-42.676	0.45	15.874	148.383	86.0259	0.579758		0		FALSE	FALSE	Calb2	-68.855	27.028	-0.087	-0.028
0.5			36		-63.5465	592	-0.1793	79.084	-44.783	0.5355	9.5055	148.691	54.6812	0.36291	115	4
0.25			33.75		-65.4335	340.25	-0.247875	71.953	-46.0775	0.4575	7.3245	129.675	38.6224	0.293665	77.5	1
0.75			41.5		-60.2133	613.5	-0.104825	85.755	-42.8125	0.62	12.7373	182.776	67.4203	0.454095	138.75	5
17
X94	072020_&FH_P41_P#1_ME2	Chrna2-Cre;Ai9;X94	41	M	-66.744	125	-0.0276	78.473	-46.02	0.39	13.223	204.876	92.8023	0.452968	380	0		TRUE	FALSE	X94	-118.252	9.16	-0.076	-0.258
X94	072020_&FH_P41_P#2_ME1	Chrna2-Cre;Ai9;X94	41	M	-64.874	117	-0.1413	85.085	-43.721	0.45	15.234	118.045	68.5119	0.580387	280	0		TRUE	FALSE	X94	-82.411	53.567	-0.174	-0.044
X94	090320_&FH_P31_P#1_ME2	Chrna2-Cre;Ai9;X94	31	F	-58.256	153	-0.314	92.558	-41.421	0.31	14.66	149.522	115.08	0.769656	260	0		TRUE	FALSE	X94	-100.166	33.424	-0.045	-0.167
X94	090320_&FH_P31_P#3_ME2	Chrna2-Cre;Ai9;X94	31	F	-68.953	94	-0.0724	95.72	-53.494	0.38	10.923	260.394	121.403	0.46623	650	0		TRUE	FALSE	X94	-163.725	-18.494	-0.159	-0.338
X94	090820_&FH_P36_P#1_ME2	Chrna2-Cre;Ai9;X94	36	F	-64.506	90	-0.3116	74.736	-43.433	0.36	9.486	167.038	96.2779	0.576384	440	0		TRUE	FALSE	X94	-117.669	31.993	-0.086	-0.086
X94	090820_&FH_P36_P#3_ME2	Chrna2-Cre;Ai9;X94	36	F	-66.948	194	-0.1407	78.473	-44.583	0.35	21.558	186.301	78.6881	0.422372	310	0		TRUE	FALSE	X94	-82.968	12.771	0.065	-0.247
X94	100920_&FH_P69_P#2_ME1	Chrna2-Cre;Ai9;X94	69	F	-71.802	62	-0.1602	85.723	-51.335	0.36	12.122	243.724	103.265	0.423697	800	0		TRUE	FALSE	X94	-161.38	-4.179	-0.149	-0.228
X94	100920_&FH_P69_P#2_ME2	Chrna2-Cre;Ai9;X94	69	F	-70.766	69	-0.1619	81.971	-46.428	0.36	15.297	275.913	105.17	0.381172	750	0		TRUE	TRUE	X94	-169.603	-16.227	-0.087	-0.249
X94	011421_&FH_P113_P#1_ME2	Chrna2-Cre;Ai9;X94	113	F	-68.256	133	-0.2704	95.91	-52.133	0.36	19.682	213	133	0.624413	700	0		TRUE	FALSE	X94	-142.954	2.163	-0.095	-0.348
X94	011421_&FH_P113_P#2_ME1	Chrna2-Cre;Ai9;X94	113	F	-64.506	98	-0.1811	81.851	-48.384	0.46	9.685	146.922	74.4735	0.506891	360	0		TRUE	FALSE	X94	-99.286	38.097	-0.145	-0.086
X94	011421_&FH_P113_P#3_ME2	Chrna2-Cre;Ai9;X94	113	F	-71.474	92	-0.2061	92.161	-54.007	0.41	15.621	171.36	106.195	0.619721	400	0		TRUE	FALSE	X94	-130.901	25.635	-0.252	-0.17
X94	051021_&FH_P40_P#2_ME2	Chrna2-Cre;Ai9;X94	40	M	-65.523	87	-0.0985	94.35	-46.66	0.351	17.11	215.626	94.3841	0.437722	520	0		TRUE	FALSE	X94	-139.038	10.11	-0.052	-0.299
X94	051021_&FH_P40_P#1_ME2	Chrna2-Cre;Ai9;X94	40	M	-61.434	128	-0.1084	70.47	-37.6	0.537	7.21	217	66	0.304147	530	0		TRUE	TRUE	X94	-101.976	6.138	-0.026	-0.079
X94	051721_&FH_P46_P#1_ME1	Chrna2-Cre;Ai9;X94	46	M	-66.376	187	-0.048	84.68	-48.72	0.465	10.86	216.967	100.624	0.463775	320	0		TRUE	FALSE	X94	-103.576	-8.076	-0.099	-0.243
X94	051721_&FH_P46_P#2_ME2	Chrna2-Cre;Ai9;X94	46	M	-64.38	134	-0.1306	65.77	-40.27	0.451	17.94	208.449	151.464	0.726621	510	0		TRUE	FALSE	X94	-142.567	10.646	-0.115	-0.367
X94	052421_&FH_P28_P#1_ME1	Chrna2-Cre;Ai9;X94	28	M	-66.376	128	-0.0633	79.09	-39.73	0.51	10.59	207	84	0.405797	480	0		TRUE	FALSE	X94	-111.604	9.992	-0.148	-0.103
X94	052421_&FH_P28_P#2_ME1	Chrna2-Cre;Ai9;X94	28	M	-67.442	78	-0.1988	66.04	-42.71	0.352	8.97	349.284	168.606	0.482718	880	0		TRUE	FALSE	X94	-214.956	-53.188	-0.023	-0.446
0.5			41		-66.376	117	-0.1413	81.971	-46.02	0.38	13.223	208.449	100.624	0.46623	480	0
0.25			36		-68.256	90	-0.1988	78.473	-48.72	0.36	10.59	171.36	84	0.423697	360	0
0.75			69		-64.506	133	-0.0985	92.161	-42.71	0.451	15.621	217	115.08	0.580387	650	0
23
Pdyn	071521_PdFH_P21_P#3_ME1	Pdyn-Cre;Ai9;X94	21	M	-60.736	332	-0.1271	83.916	-43.492	0.4	7.746	179.372	73.6065	0.410356		4		TRUE	FALSE	X94
Pdyn	071521_PdFH_P21_P#4_ME1	Pdyn-Cre;Ai9;X94	21	M	-62.442	88	-0.3495	92.766	-47.97	0.27	9.154	345.901	181.348	0.524278		0		TRUE	FALSE	X94
Pdyn	071521_PdFH_P21_P#5_ME1	Pdyn-Cre;Ai9;X94	21	M	-61.657	178	-0.3416	97.038	-47.97	0.44	5.492	270.563	113.395	0.419107		0		TRUE	FALSE	X94
Pdyn	071521_PdFH_P21_P#1_ME1	Pdyn-Cre;Ai9;X94	21	M	-63.508	191	-0.4026	88.64	-44.87	0.294	15.79	290.276	142.592	0.491231		0		TRUE	FALSE	X94
Pdyn	071521_PdFH_P21_P#2_ME1	Pdyn-Cre;Ai9;X94	21	M	-61.085	250	-0.2364	88.617	-45.851	0.43	9.184	159.109	59.0955	0.371415		0		FALSE	TRUE	Chrna2
Pdyn	051921_PDAM_P43_P#1_ME2	Pdyn-Cre;Sst-Flp;RC::FLTG	43	F	-67.674	528	-0.235	77.792	-49.82	0.66	6.382	116.171	21.4266	0.18444		4		FALSE	TRUE	Chrna2
Pdyn	051921_PDAM_P43_P#2_ME1	Pdyn-Cre;Sst-Flp;RC::FLTG	43	F	-64.302	123	-0.1751	83.766	-49.906	0.37	8.213	226.04	112.363	0.497093		0		TRUE	FALSE	X94
Pdyn	050621_PDAM_P30_P#1_ME1	Pdyn-Cre;Sst-Flp;RC::FLTG	30	M	-65.213	131	-0.0478	69.843	-45.562	0.57	5.11	168.833	45.8663	0.271666		0		FALSE	TRUE	Chrna2
Pdyn	050621_PDAM_P30_P#1_ME2	Pdyn-Cre;Sst-Flp;RC::FLTG	30	M	-65.95	67	-0.1517	84.586	-48.973	0.45	8.078	229.727	86.9225	0.378374		0		TRUE	TRUE	X94
Pdyn	050621_PDAM_P30_P#2_ME1	Pdyn-Cre;Sst-Flp;RC::FLTG	30	M	-68.488	92	-0.3382	89.993	-49.939	0.37	15.219	226.091	126.847	0.561045		0		TRUE	FALSE	X94
Pdyn	050621_PDAM_P30_P#3_ME1	Pdyn-Cre;Sst-Flp;RC::FLTG	30	M	-68.818	494	-0.1169	87.883	-53.347	0.46	7.164	140.012	32.5831	0.232717		5		FALSE	TRUE	Chrna2
Pdyn	050621_PDAM_P30_P#3_ME2	Pdyn-Cre;Sst-Flp;RC::FLTG	30	M	-66.279	196	-0.4239	91.835	-42.32	0.38	19.074	118.677	47.4896	0.400157		1		TRUE	FALSE	X94
Pdyn	082321_PdAM_P26_P#1_ME1	Pdyn-Cre;Sst-Flp;RC::FLTG	26	M	-59.302		-0.0377	85.709	-38.935	0.56	2.782	261.849	25.9887	0.0992509		0
Pdyn	082321_PdAM_P26_P#2_ME1	Pdyn-Cre;Sst-Flp;RC::FLTG	26	M	-65.397		-0.0233	73.615	-51.373	0.57	3.467	170.097	62.4152	0.366939		6
Pdyn	082321_PdAM_P26_P#3_ME1	Pdyn-Cre;Sst-Flp;RC::FLTG	26	M	-65.736		-0.102	83.217	-54.84	0.59	-4.267	168.776	16.6847	0.0988567		5
Pdyn	082421_PdAM_P27_P#1_ME1	Pdyn-Cre;Sst-Flp;RC::FLTG	27	M	-68.178		-0.2943	89.696	-55.584	0.29	10.001	331.895	186.802	0.562836		0
Pdyn	082421_PdAM_P27_P#1_ME2	Pdyn-Cre;Sst-Flp;RC::FLTG	27	M	-66.376		-0.0302	88.446	-52.458	0.38	9.064	284.738	108.998	0.3828		1
Pdyn	082421_PdAM_P27_P#2_ME1	Pdyn-Cre;Sst-Flp;RC::FLTG	27	M	-67.548		-0.2672	91.571	-49.958	0.33	12.501	284.252	134.219	0.472183		0
Pdyn	082421_PdAM_P27_P#3_ME1	Pdyn-Cre;Sst-Flp;RC::FLTG	27	M	-66.502		-0.3881	75.749	-52.707	0.38	9.335	298.864	174.391	0.583511		0
Pdyn	082521_PdAM_P28_P#1_ME1	Pdyn-Cre;Sst-Flp;RC::FLTG	28	F	-64.428		-0.0873	92.208	-41.185	0.29	12.976	261.849	152.742	0.583321		0
Pdyn	082521_PdAM_P28_P#2_ME1	Pdyn-Cre;Sst-Flp;RC::FLTG	28	F	-61.134		-0.0377	82.879	-45.278	0.44	4.987	221.631	36.5003	0.16469		5
Pdyn	082521_PdAM_P28_P#3_ME1	Pdyn-Cre;Sst-Flp;RC::FLTG	28	F	-64.186		-0.3665	96.572	-49.333	0.25	12.189	342.7	142.379	0.415462		0
Pdyn	082521_PdAM_P28_P#3_ME2	Pdyn-Cre;Sst-Flp;RC::FLTG	28	F	-66.434		-0.3438	92.822	-50.896	0.23	14.063	262.743	199.78	0.760364		0
0.5			27		-65.397	184.5	-0.235	88.446	-49.333	0.38	9.064	229.727	108.998	0.410356		0
0.25			26		-66.468	115.25	-0.3427	83.4915	-51.1345	0.312	5.937	169.465	46.6779	0.319302		0
0.75			30		-62.975	270.5	-0.09465	91.703	-45.42	0.455	12.345	284.495	142.486	0.510685		2.5
91
